# Supplementary material for: Neuropeptide Receptor Transcriptome Reveals Unidentified Neuroendocrine Pathways
Source: PLoS One. 2008 Aug 25;3(8):e3048. doi: 10.1371/journal.pone.0003048 (PMC2516173; doi:10.1371/journal.pone.0003048)
Supplement: Table S1 — Summary of the two-way screening of Bombyx whole-genome shotgun sequence contigs. Query Drosophila GPCRs are aligned at the top, and the 195 contigs obtained through the first screening were listed on the left. Figures in the table indicate the BLAST scores of the first screening. Right two columns show the result of the second screening, which extracted 139 putative BNGR contigs (red). (0.06 MB XLS) [file pone.0003048.s001.xls]

## Sheet: Table S1
Table S1. Summary of the two-way screening of Bombyx whole-genome shotgun sequence contigs.
contig No.	Query CG No.																																								FlyBase blastx result
	1147	2114	2872	4395	5811	5911	5936	6111	6515	6857	6881	6986	7285	7395	7887	8422	8784	8795	8985	9918	10001	10626	10698	10823	11325	12370	12610	13229	13575	13702	13758	13803	13995	14003	14484	14575	14593	16726	17415	30340	CG No.	function
140090	176		46		66				81	39	34	43	50	90	73						41	55	33	65						62				34	37					47	1147	neuropeptide GPCR
511252	95		41		50	32		32	41	45	43			66	52		43	42		39	42	60		59	34		37						41		46						1147	neuropeptide GPCR
252022	49																																								1147	neuropeptide GPCR
650253		167				36					36	42							38																					36	2114	neuropeptide GPCR
68768	69	53	288		126	55		83	123	86	82	61	116	72	100		83	68	48	91	183	108	61	131	79		34	37	47	101		53	53	73	107	105	91	44		82	2872	neuropeptide GPCR
444298	43		84			34				36	39		47	44			36	34		41	66									46				40		37				37	2872	neuropeptide GPCR
5736_111427			36						40											34				35																	2872	neuropeptide GPCR
6638				53																																			44		4395	neuropeptide GPCR
60969				45																						35					37								42		4395	neuropeptide GPCR
205518				43																						33													42		4395	neuropeptide GPCR
170408	84		79		219	53		73	109	98	92		70	96	112		64	59		71	75	110	48	117	73		47		53	78		33	43	46	86	73	71	36			5811	neuropeptide GPCR
31212	61		60		192	46		54	86	69	57		38	59	90						59	99	38	78	51				44	43				56	59		52				5811	neuropeptide GPCR
60587			35		100			35	49	42	43			48	59						32	46		44																38	5811	neuropeptide GPCR
33319			36		85				39	38	38			45	55							47		37																36	5811	neuropeptide GPCR
207882					60																	33																			5811	neuropeptide GPCR
269858			39		53	167		36	47				41		41		66	66		63				39						44				49	44	64	36			47	5911	neuropeptide GPCR
273944_40417			44		44	146		46	62				53		47		56	58		59		40		47	47					50				52	52						5911	neuropeptide GPCR
132700		37	34		34	102			36	41	40							35		39		40		35										36		37					5911	neuropeptide GPCR
429042	37		35		45	81			39	37	49		38		41		45	41	43	45	35	44		62						42		39			47		32	33		41	5911	neuropeptide GPCR
409226			33			39				33	33		33				38	38		36	34									33						38					5911	neuropeptide GPCR
427955								94	35																																6111	neuropeptide GPCR
536596								58																																	6111	neuropeptide GPCR
538415								57																																	6111	neuropeptide GPCR
260136								56																																	6111	neuropeptide GPCR
135772								50															33																		6111	neuropeptide GPCR
548900								50																																	6111	neuropeptide GPCR
90548								49																																	6111	neuropeptide GPCR
195049								49																																	6111	neuropeptide GPCR
79650								44																																	6111	neuropeptide GPCR
449627			35		54				107					36	85		41	38				43	37	40	34					34				43	43	35					6515	neuropeptide GPCR
151878	41				56			38	106	41	41			40	78							39	36	41	36										39	36					6515	neuropeptide GPCR
493022	38		52		66			50	106	53	55		37	51	84						52	52	34	58			36			42					55	49	37			41	6515	neuropeptide GPCR
141961					34				64	33	34				56									36																	6515	neuropeptide GPCR
227253									56						37							38													34						6515	neuropeptide GPCR
89487_646329			34						56		34				49							37		35											37		36				6515	neuropeptide GPCR
584288									51						41																						35				6515	neuropeptide GPCR
654495									48						36																										6515	neuropeptide GPCR
315290		36			43	38		36	47	38	35			37						34		43	34	42											34	34	36				6515	neuropeptide GPCR
33316									42																																6515	neuropeptide GPCR
218247		33	36		51	45		37	51	73	73		36	40	50					43		34	37	49	34					41		34		41	40	44	49				6857	neuropeptide GPCR
118809			37		36					64	61						35	35		34	39																				6857	neuropeptide GPCR
16962			47		41			34	37	55	46		34	42	37						43	42	38	55	43																6857	neuropeptide GPCR
533526										50	49							33																		36					6857	neuropeptide GPCR
284261			38							45	41				35						41		33	49	38																6857	neuropeptide GPCR
417110			36		36					41	39											39		38																	6857	neuropeptide GPCR
504692	187		110		176	68		83	154	115	88	47	107	195	130		113	97		85	95	141	57	157	83		54	37	47	96			36	46	95	107	87	43		100	7395	neuropeptide GPCR
561703	105		59		82	34			80	53	47		52	192	55		46	41		38	49	78		64						36				41		48				45	7395	neuropeptide GPCR
576490	101		50		74				68	42	41		51	187	58		41	41		36	51	74		61						33				32	41	49				41	7395	neuropeptide GPCR
115836	47		48		65	36		53	45	54	62		56	57	53		52	50		57	42	56	38	87	43		39	32		50					48	48	49			46	7395	neuropeptide GPCR
234289	55		49		69			56	55	50	62	34	52	59	48		58	54		57	46	53	40	85	56		35			54					53	50	53			44	7395	neuropeptide GPCR
16941			57		52	36			85	36	37		33	44	107						57	64		52			35			38				40	51	35	35				7887	neuropeptide GPCR
106182					37				63						75		34	37						34										34		35					7887	neuropeptide GPCR
80460																85										73					54										8422	neuropeptide GPCR
106635				34												53										53													40		8422	neuropeptide GPCR
69600																51										49					33										8422	neuropeptide GPCR
11823																46										43															8422	neuropeptide GPCR
245327	48		54		81				83	50	63	52	66	58	59		135	121		131		62	34	73										46	77	85	66	43		53	8784	neuropeptide GPCR
342575																	50	50		41																44					8784	neuropeptide GPCR
489441	56	53	65		82	57			80	69	72	61	70	86	62		231	219		231		83		95	44					81				46	85	131	77	45		49	8795	neuropeptide GPCR
199355						41											60	63		62																					8795	neuropeptide GPCR
139264_153404_75424		55	39									62							207									167				191				34		54			8985	neuropeptide GPCR
44121		58			38							66							194									172				185			41	34		62			8985	neuropeptide GPCR
515421																			57									48				56									8985	neuropeptide GPCR
453681			47		36	52			44	41	42			36	39		100	99		96	33				34					35				33		72					9918	neuropeptide GPCR
506262	33		33		50			33	48	39	49		48	44	57		40	40			33	96		49						47					41					41	10626	neuropeptide GPCR
197745	34				42	41			38					40	43						32	95		45	32		37		47					41	48		43				10626	neuropeptide GPCR
240714					38	37									36						34	46		66										34							10626	neuropeptide GPCR
465504					39									35	36							60																			10626	neuropeptide GPCR
217831					43																	57																			10626	neuropeptide GPCR
486051								37															80		42																10698	neuropeptide GPCR
493983																							78		36																10698	neuropeptide GPCR
62376																							52																		10698	neuropeptide GPCR
12085	61		64		108			63	101	68	60		52	56	67		50	53		45	58	67	48	318	77					54				50	42	66	51			62	10823	neuropeptide GPCR
43320								41						34									52		79																11325	neuropeptide GPCR
75075																							36		76																11325	neuropeptide GPCR
447554																									64																11325	neuropeptide GPCR
150019								43			33						34	34					36		63																11325	neuropeptide GPCR
440320																									55																11325	neuropeptide GPCR
86220																									54																11325	neuropeptide GPCR
671595					41			36	36																53																11325	neuropeptide GPCR
140270								41															46		52																11325	neuropeptide GPCR
695282																									50															33	11325	neuropeptide GPCR
411298								34			39								34	39				36	48			34				34			36						11325	neuropeptide GPCR
527920																							41		48																11325	neuropeptide GPCR
52583																							34		47																11325	neuropeptide GPCR
110085								34																	44																11325	neuropeptide GPCR
1712																									41																11325	neuropeptide GPCR
453168																									41																11325	neuropeptide GPCR
535889																45										57															12370	neuropeptide GPCR
461743																48										51															12370	neuropeptide GPCR
453486				43												40										46					37										12370	neuropeptide GPCR
40729																			143									155				118									13229	neuropeptide GPCR
512629										36								33	148									150				122									13229	neuropeptide GPCR
235007																			94									91				81									13229	neuropeptide GPCR
22880																			64									81				67									13229	neuropeptide GPCR
8144																			60									79				61									13229	neuropeptide GPCR
699382																			72									78				73									13229	neuropeptide GPCR
76983																			59									75				62									13229	neuropeptide GPCR
658433																			61									64				59									13229	neuropeptide GPCR
559321																			55									39				39									13229	neuropeptide GPCR
47985																												45													13229	neuropeptide GPCR
15332	52		69		61	41		47	60	45	48		164	43	34		40	46		42	54	43	38	53	42				35	193				52	50					38	13702	neuropeptide GPCR
9974	63	33	70		78	43		55	72	61	74	50	180	71	79		69	63	36	62	66	71		74	48					190		39	34	53	72	53	61	53		44	13702	neuropeptide GPCR
499349				43												48										49					96								48		13758	neuropeptide GPCR
540041																															52										13758	neuropeptide GPCR
336972																															51										13758	neuropeptide GPCR
153514																															41										13758	neuropeptide GPCR
172322																										32					41								35		13758	neuropeptide GPCR
701080																										34					40										13758	neuropeptide GPCR
429403																			53									43				56									13803	neuropeptide GPCR
1868																								34									137								13995	neuropeptide GPCR
568180	32		57			55			50	38	36		48	38	34		49	55		42	40									43				159	42	57	40			41	14003	neuropeptide GPCR
169191		34	45		34	38		34	46	43	40		38	36	49					34	45	38	33		36					37				108	43	34	37	33			14003	neuropeptide GPCR
646856																																		59							14003	neuropeptide GPCR
689746																																		49							14003	neuropeptide GPCR
28835_435956			63		60	34		38	61	51	56		40	62	55			42			66	60		56	43		37			44				44	119	42	86				14484	neuropeptide GPCR
540835																																			77		76				14484	neuropeptide GPCR
558364																																			71		35				14484	neuropeptide GPCR
135637									36																									37	48		45				14484	neuropeptide GPCR
803226						42		39	49	48	43			38			43	45		59														34		92		39			14575	neuropeptide GPCR
514782		33	35			42		34	42	52	48			42			47	47		61														36	40	90	40	41			14575	neuropeptide GPCR
60302			36			46			38		33						72	72		65															33	86					14575	neuropeptide GPCR
102456					50				40			35			33		66	68		86				52											46	78	35				14575	neuropeptide GPCR
481951			36			38		36	36								64	62		59										32						85					14575	neuropeptide GPCR
130251	37				47				38		38						62	64		82				52											40	73					14575	neuropeptide GPCR
198123		36	42		32	44		42	39	41	38	39		37	35		43	45		63														41		68		43			14575	neuropeptide GPCR
280624			32			41				33	34						59	61		55			33													64					14575	neuropeptide GPCR
500482																		35		37																49					14575	neuropeptide GPCR
525553_581524																				36																48					14575	neuropeptide GPCR
27095	33		60		57				58	52	50		38	56	57		49	52		52	59	61		53	42					39				48	100	46	92				14593	neuropeptide GPCR
152678																																			82		83				14593	neuropeptide GPCR
67401																																			50		71				14593	neuropeptide GPCR
472245																																			47		57				14593	neuropeptide GPCR
25671		50	38		58	38		44		50	50	71					75	62		51	38		43	55	44										43	66	37	141			16726	neuropeptide GPCR
547803				68												69										99					77								208		17415	neuropeptide GPCR
216659				53																						32					40								58		17415	neuropeptide GPCR
143139_105203				37												35															36								41		17415	neuropeptide GPCR
603510																						39		41																72	30340	neuropeptide GPCR
468084					42																	34																		50	30340	neuropeptide GPCR
18090	34				49				41	39	46		33	36	48		41	41		42		38		47	34					35					42	41					1056	biogenic amine GPCR
67289_474412			51		41	40		50	48	36	35		40		51					36	34	35			33					38				52		44		31			3856	biogenic amine GPCR
54309			42		36				34		43		41	34	38				33		38	45		47						39		36			39					36	3856	biogenic amine GPCR
169142			45		37	36		34	46				35		46						32	35	39	42	39					45				38		36				41	3856	biogenic amine GPCR
448538	45	38	58		63	53		61	80	57	64		62	54	62		52	52		66	46	68		78	49					64				41	69	45		41		41	4356	biogenic amine GPCR
429580					50				58		54		51	42	55		38	36		43		49		56						53					43	37					6919	biogenic amine GPCR
441873			48		37	39			56				46	34	50		35	46	34	34	38	48	46	37	39					49			34	49		40				49	6989	biogenic amine GPCR
70113			40		38	36			43						59							40		49										43	38						7431	biogenic amine GPCR
493663	38				52			40	39	39	53		43	33	46		34		36	36		57		53	33					43		35			47					35	7431	biogenic amine GPCR
763818			41		40	35		44	47	39	40				47						39	45	36	33	37					38			36	34		43				42	7431	biogenic amine GPCR
216173			38			40			41																									32			34				7431	biogenic amine GPCR
12191	63		57		66	45		71	76	64	79		63		93		43	39		62		73	38	86	61		37		41	69			38	63	71	58		38		51	7485	biogenic amine GPCR
526673			43					38	52				43	34	40		40	36		33		41	39		34					39				32		50					7918	biogenic amine GPCR
91784									36						40																										7918	biogenic amine GPCR
585229					44				43	37	51				43		38	38		43				39	34										37	39					7994	biogenic amine GPCR
24047			36		42	36			43						39		35	41		38		39	38	47				32													8007	biogenic amine GPCR
585342									39		43				37			34		37																				37	9652	biogenic amine GPCR
522811			38		33	36							34		40		33			34		39		42						37											9652	biogenic amine GPCR
102185	48		76		88	43		65	69	55	62		63	63	83		55	51	37	68	50	64	50	82	62		37			71		38	41	55	80	48	61	36		68	12073	biogenic amine GPCR
195586	36		36						53		42						37	34			37	48			34																12796	biogenic amine GPCR
131813	38		43		35				44				39	38	48						39									33				34						32	12796	biogenic amine GPCR
488606					44	43			45						39		36	38		37			43	40	32					50			33			46				37	16720	biogenic amine GPCR
505894									35		39				35									42											41					35	16720	biogenic amine GPCR
496070	50		51		54	33		45	57	47	65		39	48	61		39	37		48	50	63		57	39					45			37	34	59	47					18208	biogenic amine GPCR
70618	36		45		49	47			45	38	44		39		44					34	35	38	36	45									42			47				37	18208	biogenic amine GPCR
479034			53		57	40		54	60	58	57		46	52	61		43			43	53	54	38	60	62		35			50			37	38	56	47	36				18314	biogenic amine GPCR
47254			60		78	46		61	70	53	63		72	58	82		53	49		62	50	67	35	78	50					67				57	56	70	35	31		62	18741	biogenic amine GPCR
598653			59		78	41		64	82	58	68		58	54	81		47	47		52	51		46	71	57				41	69			35	53	60	64	42			62	31351	biogenic amine GPCR
540328			39										34		33						36									35				43						32	31351	biogenic amine GPCR
514527					41				50		51		42	41	50		35	34		41		41		46						41					39	39				37	33517	biogenic amine GPCR
89440			50		39	32			39	35	34				43		34	35		36	35	39		33						41				32		41				34	33517	biogenic amine GPCR
621992			49		38	34				36	34				40			34		34	35	36								42				32		42				34	33517	biogenic amine GPCR
521832					40			32	47		45		42		46		40	38		42		43		48						40		33			38	40				36	33517	biogenic amine GPCR
59155			34		38	36		33	45						45					36		35							33						36	36	37				33517	biogenic amine GPCR
429893	32							60			50			49			44	45				47	38	42	35										46			33		51	7665	glycoprotein hormone GPCR
481212	33		35						48	34	33		32				36					35		33																	7665	glycoprotein hormone GPCR
99387					56	35				41																										46				41	8930	glycoprotein hormone GPCR
518119														40																											4550	opsin-like GPCR
485466	33										33			35																										43	5279	opsin-like GPCR
428979	52		60		55	57		57	62	41	34		47	48	39		47	50		45	42	52	53	80	68									51	36	59	47			54	5638	opsin-like GPCR
8634																																								41	9668	opsin-like GPCR
501110			48		59			60	61	41	59				60		50	45		53	48	73		67	45			36		48					59	48	43	45			9753	purine GPCR
510701		37	41			41		40		38	38		33					34		36		33	43	44	40					33				37		41				37	9753	purine GPCR
530230			34		41								39	36				36	38	32	33															39					3171	gustatory GPCR
422463			43						43	37	45						40	45		41	32												40			46					4313	orphan GPCR
511705	36		46		48	50		41	48	51	47		41	56	47		46	48		42	48				39				34	39				39	53	47	36			39	4322	orphan GPCR
63995			41		36	49								33			44	47		39	37															52					4322	orphan GPCR
478974			32											42								33		39	34		37								40						4322	orphan GPCR
66920			34						35	41	36									38	38															39					4322	orphan GPCR
432524																																							41		11318	orphan GPCR
127229																			51					35				45				53									16752	orphan GPCR
34593					39																																				1514	Regulator of G protein signaling
467084		34			42	41		38	45	37	34			38						36		48	39	41											36	33	38				4947	enzyme
513133			38						50						54							38													34						3259	unknown
633999																																	44								13467	unknown
574775																																				41					-	-
