# Supplementary material for: Neuropeptide Receptor Transcriptome Reveals Unidentified Neuroendocrine Pathways
Source: PLoS One. 2008 Aug 25;3(8):e3048. doi: 10.1371/journal.pone.0003048 (PMC2516173; doi:10.1371/journal.pone.0003048)
Supplement: Table S2 — List of contigs containing the fragments of previously reported Bombyx neuropeptide GPCR genes. Putative BNGR contigs are in red letters. (0.02 MB XLS) [file pone.0003048.s002.xls]

## Sheet: Table S2
Table S2. List of contigs containing the fragments of previously reported Bombyx neuropeptide GPCR genes.
GPCR	contigs
AKHR	43320	75075	86220	150019	440320
BAR	41499	68768	101316	444298
BMSR	44121	515421	336977_451244
BRFaR	650253
DHR	11823	69600	80460	106635	417079	453486	461743	535889
DpHR	46560	453681
PBANR	38847	199355	342575	489441	580235
SIFR	12085	19759	240714
