# Supplementary material for: Neuropeptide Receptor Transcriptome Reveals Unidentified Neuroendocrine Pathways
Source: PLoS One. 2008 Aug 25;3(8):e3048. doi: 10.1371/journal.pone.0003048 (PMC2516173; doi:10.1371/journal.pone.0003048)
Supplement: Table S3 — List of the newly-identified GPCRs and their corresponding contigs. Putative BNGR contigs are in red letters. Tissue sources for the cDNA clones are indicated on the right: FB, fat body; BR, brain; MG, midgut; OV, ovary; TE, testis; PG, prothoracic gland. (0.02 MB XLS) [file pone.0003048.s003.xls]

## Sheet: Table S3
Table S3. List of the newly-identified GPCRs and their corresponding contigs.
GPCR	Accession No.	contigs											source
BNGR-A1	AB330421	9974	15332										FB
BNGR-A2	AB330422	120710	167089	245327	409226								BR
BNGR-A3	AB330423	22880	40729										BR
BNGR-A4	AB330424	140090	193384	252022	511252								MG
BNGR-A5	AB330425	101143	139553	234289	467084	5736_111427	94792_472692						BR
BNGR-A6-A	AB330426	132700	429042	273944_40417									BR
BNGR-A6-B	AB330427	132700	269858	429042									BR
BNGR-A7	AB330428	504692											BR
BNGR-A8	AB330429	47985	76983	161593	512629	658433							BR
BNGR-A9	AB330430	118809	218247	500518	525930	533526	552020	420181_430167					OV
BNGR-A10	AB330431	561703											BR
BNGR-A11	AB330432	545484	576490										BR
BNGR-A12	AB330433	34593	52548	125465	188553	284261	409341	513133	584363				BR
BNGR-A13	AB330434	429403	516847	559321	139264_153404_75424								BR
BNGR-A14	AB330435	27095	67401	430761	472245								BR
BNGR-A15	AB330436	135637	152678	540835	558364	28835_435956							BR
BNGR-A16	AB330437	115836	152333	315290	580433	619535							BR
BNGR-A17	AB330438	1868	633999	76933_484054									BR
BNGR-A18	AB330439	25671	568462										BR
BNGR-A19	AB330440	31212	33319	437617	456751	457124	516730						BR
BNGR-A20	AB330441	8144	235007	634011	699382								OV
BNGR-A21	AB330442	62376	452458	486051	493983								BR
BNGR-A22	AB330443	60587	105999	170408	207882								BR
BNGR-A23	AB330444	5783	22345	197745	217831	465504	506262	231018_22814_442467					BR
BNGR-A24	AB330445	16941	106182										BR
BNGR-A25	AB330446	130251	154399	407851	481951	514782	604892	525553_581524					BR
BNGR-A26	AB330447	58456	78639	79650	135772	260136	427955	684333					BR
BNGR-A27	AB330448	60302	83982	102456	135293	500482	574775	803226					BR
BNGR-A28	AB330449	46045	90922	140270	411298	453168	625633	671595	691447	695282			BR
BNGR-A29	AB330450	1712	52357	52583	69778	110085	447554	527920	635332	685551			BR
BNGR-A30	AB330451	12457	90548	164658	195049	536596	538415	544005	548900				BR
BNGR-A31	AB330452	169191	417110	568180	646856	689746							BR
BNGR-A32	AB330453	77570	141961	151878	197413	558999	89487_646329						BR
BNGR-A33	AB330454	33316	87499	120294	449627	493022	547157	584288	654495				BR
BNGR-A34	AB330455	468084	546974	603510									OV
BNGR-A35	AB330456	16962	59155	75725	410663	448988	613504						BR
BNGR-B1	AB330457	216659	447400	547803	604865								OV
BNGR-B2	AB330458	83120	101543	153514	172322	302943	336972	447571	490243	499349	540041	143139_105203	TE
BNGR-B3	AB330459	14976	61945	193327	286535	437597	701080						BR
BNGR-B4	AB330460	6638	60969	116717	145358	158843	205518	523840	528471				PG
MTNR	AB330420	120660	227253	543513	616197	738420							BR
