# Supplementary material for: Neuropeptide Receptor Transcriptome Reveals Unidentified Neuroendocrine Pathways
Source: PLoS One. 2008 Aug 25;3(8):e3048. doi: 10.1371/journal.pone.0003048 (PMC2516173; doi:10.1371/journal.pone.0003048)
Supplement: Table S4 — List of the primers used for the RACE of BNGRs. (0.03 MB XLS) [file pone.0003048.s004.xls]

## Sheet: Table S4
Table S4. List of the primers used for the RACE of BNGRs.
GPCR	name	primer sequence
BNGR-A1	sense1	TACTGTACGCCCTGGTCTGCATTGTAGG
BNGR-A1	sense2	CTGCTCGGAAACACCCTCGTCATATACG
BNGR-A1	anti1	TTCGTGACACGCACGGTGTTCTAAGC
BNGR-A1	anti2	AGGGGCCGCAATTGGATGACATACAGC
BNGR-A2	sense1	CGCTCGCAATCGTTCTATGCGAACTCCG
BNGR-A2	sense2	GAAGTGGGCTGCCGTCTGCATTTCGTGC
BNGR-A2	anti1	GCGAGCGATCACAGCACAAGTACAACC
BNGR-A2	anti2	GTGAGGCTATCTTCTAAGACCTGGCCG
BNGR-A3	sense1	TTCTGGGTACACGCGGTACTGATAAAGC
BNGR-A3	sense2	GCCGTGCTGTTTACTGACAGTAATCAGC
BNGR-A3	anti1	TAATCGCCCCGTTCAACAAAGCCAAAGC
BNGR-A3	anti2	ATAGCAACGCTTGAAGAAACAACGCCCC
BNGR-A4	sense1	TAGAAGACTGCGAGGCCGAAGAAGGACC
BNGR-A4	sense2	TGCCACATGTTTGGCATGTCGAGTGCCG
BNGR-A4	anti1	CATCACGACGACCAGAACCGGTAGAAGG
BNGR-A4	anti2	AACTTAGAGAGCTGATACCGGCGATGCC
BNGR-A5	sense1	ATTTCATCGTGAATCTGGCTGTGGCCG
BNGR-A5	sense2	ATATGTCTGCCGCCGACTGTGCTCTGG
BNGR-A5	anti1	CTGACCTGAAAGTACAGGACGATCCTGC
BNGR-A5	anti2	ATGGCTGTCCCAAAGAACCAGGTTTCGG
BNGR-A6-A	sense1	GATCGCCGATCACAAGGCCACCAGCG
BNGR-A6-A	sense2	GATGCCCTACAGGGCTCTAACGCTGTGG
BNGR-A6-A	anti1	CCAAACGAGTCCGCATATGAGGGTGGCC
BNGR-A6-A	anti2	CTTCGTGCACACGTAACCAGCTCTCAGC
BNGR-A6-B	sense1	AGCAGGACGAAGATGGAACTGAGGTGC
BNGR-A6-B	sense2	CATCGTGCCACTCGGAGTTCTACTGGTCC
BNGR-A6-B	anti1	CCAAACGAGTCCGCATATGAGGGTGGCC
BNGR-A6-B	anti2	CTTCGTGCACACGTAACCAGCTCTCAGC
BNGR-A7	sense1	GAAACAAGGCGATGCAGACAGTTACG
BNGR-A7	sense2	TACACGTTCCGAGGCACTTGGAGTTGG
BNGR-A7	anti1	GCAAGTCTCGATTTTCATACGTGGCC
BNGR-A7	anti2	GTATACACTGCATCCCTGTGCGAAAGGC
BNGR-A8	sense1	TCATATTGCCCCCGATACTGTGCACG
BNGR-A8	sense2	AAGCCAACTTTTGGGTGCATGGCGTCG
BNGR-A8	anti1	TCTGTCTCTTCACCATTTTCTCTGCGGC
BNGR-A8	anti2	ATGACAGTGAGTATTGAACAGGGCAGC
BNGR-A9	sense1	CTGGAGTTCTTCGTGTGCTGGACACC
BNGR-A9	sense2	TTGCTCACAGCTCCTCGCCTATTGTTCG
BNGR-A9	anti1	GACACGAGCATGATTGGCGAGTTCAGG
BNGR-A9	anti2	GGATCAATGACAGGATCCAGACCATGGC
BNGR-A10	sense1	CAGATCATATACGAAAAGCGTTTGGGGC
BNGR-A10	sense2	CGTGTGTTAGCATTAAGTTGAACGACCG
BNGR-A10	anti1	GAAGTTTTCGTTGAGCCAAGCATAGAGG
BNGR-A10	anti2	TGGATTGTAACACGTGGAAGACATGGC
BNGR-A11	sense1	GAGTATAAGATTGAATGATCGGGCTCGG
BNGR-A11	sense2	CAAAAGGGAAGAAGCGGACAGAGATAGG
BNGR-A11	anti1	ATAGAGTGGGCCAAGAAGAATGACACG
BNGR-A11	anti2	AGCCACGAGATTCCAAATATCGCGACC
BNGR-A12	sense1	TGAATCTGTCGGCGGCAGACCTACTCG
BNGR-A12	sense2	GGCATTTGTATGCCGATCCAACTGAGC
BNGR-A12	anti1	TGCCTGGTGGCCGAAGACGAGGTTCTGG
BNGR-A12	anti2	ACAGTCTCTCCGTAGAACCAAACGAGGG
BNGR-A13	sense1	TGCCCGGCGCCACAAATTTCAACAAGG
BNGR-A13	sense2	CGGGAAATGTCAAGCTCCACGAATTCC
BNGR-A13	anti1	ATAGCGCCAAACCGCCAAAGTCACAGC
BNGR-A13	anti2	AAGCATGACGAGAAGGTCTGCAACGGC
BNGR-A14	sense1	TATTCGTTGTCGGGGTGCTTGGGAACG
BNGR-A14	sense2	GGTGATAGTCTACGCCAGACATAGAGG
BNGR-A14	anti1	CGATAGGGCTGTCAACGTGAACACGG
BNGR-A14	anti2	CAGAGATCCTACATATAAGCTCTCCCC
BNGR-A15	sense1	CAGTTACATTCTATCACTGGCCTTGGC
BNGR-A15	sense2	TCACCTGCGTCCCCTTTACTTCGATCG
BNGR-A15	anti1	GCATGTAGTTTCCTCAGCGGATCTACG
BNGR-A15	anti2	ACGTCTTTGGCGGCTTCCGACACTTGG
BNGR-A16	sense1	CGCGGTTTACAGGAATCACTCAATGCGG
BNGR-A16	sense2	GTGATATTGTTTTGTCTGCCAGCGACGG
BNGR-A16	anti1	TAGGGCAGGACTTTACAAAGCCCTTCCC
BNGR-A16	anti2	CCAAGGAACCAAGTCTCAGTCACGTCCC
BNGR-A17	sense1	TTGGTCGGTTCGTGTCAAGCTGACTGC
BNGR-A17	sense2	GCGCAGCTCACGGAGAGCTACCTCTACC
BNGR-A17	anti1	CAGCATTCAAGGCTGAGTGCGCATAACC
BNGR-A17	anti2	ATCACTATCGCGGCATGCGGACACCAGC
BNGR-A18	sense1	CTATCGGACTAAGTTGCGACTGCAGTCC
BNGR-A18	sense2	TTCAACTGATCCCCCCTTGGCTGAACGC
BNGR-A18	anti1	TTACCGATGCAACCGAGCGCCACCAGC
BNGR-A18	anti2	CGCCACCAGCAGCGGCGTATAGTAAACG
BNGR-A19	sense1	TCAATGCTCGTGCTGCGGTATTGGCCC
BNGR-A19	sense2	CTCACAAGCGGTTTCAGTGCTCGTGAGC
BNGR-A19	anti1	TCTTGTACTTTCGGCTTCACCGGGTGG
BNGR-A19	anti2	ACCCCAGACTACGTGGGCAATGCGAGC
BNGR-A20	sense1	TGGACGCACTGGCCCTTCTCAACGGAGC
BNGR-A20	sense2	CAAGGCAATTCCGAACCACATTCGGGC
BNGR-A20	anti1	GCGACTAACATCTTAGTCGTTCTGTCGG
BNGR-A20	anti2	TCGTCTCAGCTGGACACGCGTTGTACCC
BNGR-A21	sense1	GTTTCAGGCCGTAGTATTCCGAGTAGC
BNGR-A21	sense2	GGCCCGTTCTTTGAAGAGTTCCATCAG
BNGR-A21	anti1	CGACAGAGTAGTGTATGCTTGTTCCTGC
BNGR-A21	anti2	GTTCCTGCCATCGCTCCGTGTAGAATCC
BNGR-A22	sense1	CACATCTCCTCGTATGAAGACGGTCACG
BNGR-A22	sense2	GTCAATGCTTGTACTGCGGTATTGGCCC
BNGR-A22	anti1	CGTCATCAGGATATCTCCGACTGCCAGG
BNGR-A22	anti2	CGTGACCGTCTTCATACGAGGAGATGTG
BNGR-A23	sense1	CAAGCGGCTTTGCTGCAGCGATGGATGC
BNGR-A23	sense2	GTGTGCGTTCTGTCCGTTCGTCCAAGC
BNGR-A23	anti1	CCTGAGAGGCGTGATAATAGCCCGGTG
BNGR-A23	anti2	CCCGGTGTCTGTCAACAGCTATTGCCG
BNGR-A24	sense1	CTATCGGTGGCCGATGCAATGGTGTCG
BNGR-A24	sense2	GCAATGGTGTCGACCCTTAACGTCACC
BNGR-A24	anti1	CCGATCAACGCTGATCGCAAGGAGCG
BNGR-A24	anti2	GACAGACGCAGAGATGCTCAGTACCGC
BNGR-A25	sense1	CGGCGTTCTCACTGGAACGCTACCTGGC
BNGR-A25	sense2	TACCTGGCGATATGTCACCCTCTGCACG
BNGR-A25	anti1	GCAGCCCTGGATGTTTAACTATGACCAC
BNGR-A25	anti2	CCGATCACGCCAGTAAGGAAAATCACC
BNGR-A26	sense1	TCAGTGTTCGTATTGTGCTGGTCTCCG
BNGR-A26	sense2	GTGTTCGATCTGCTCCAAGTGTACGG
BNGR-A26	anti1	TTGAGGGGCGCGAGGCTCTGGATGAGGG
BNGR-A26	anti2	CGATGGCGGAGTAGTGCTGCGTCGACGG
BNGR-A26	anti3	ATGGCGTCGCAACGGTCGATACTCAACG
BNGR-A26	anti4	ACGTACGTCGACGCGTACATCACAACGG
BNGR-A27	sense1	CGTACGGTTCGGTGCTGACCATCGTCGC
BNGR-A27	sense2	TCCCTGGAGCGCTACCTAGCTATCTGCC
BNGR-A27	anti1	ATAATTGGTGGCGGTATGCATCGTGGGG
BNGR-A27	anti2	GGGTGTCGTACTATGACCACGCAGACGG
BNGR-A28	sense1	GACCCTTAGTTCGCGCTCGACGGAGGAC
BNGR-A28	sense2	CTTCGCTTGTTGCTGGTTTCCTTACGC
BNGR-A28	anti1	GACTTCCTTCGCCTGTTTCGGAGTAAGG
BNGR-A28	anti2	TCAGCACAGCCACATTTCCAACAGCTCC
BNGR-A29	sense1	CATTCCCTTTAGGTACATGGTGGACCGG
BNGR-A29	sense2	ATTCGCGATGGCCGTCTCCAATTCGTGC
BNGR-A29	anti1	TCTCGACTTCCTTCGGCGAGGTTTGGC
BNGR-A29	anti2	AGCGATATTGCATACACCACCGATGGCC
BNGR-A30	sense1	ATTCAGTGGCGGATCTGGATGACGAGCG
BNGR-A30	sense2	CGTGGCGCCAGCTTTGATCATATCAGC
BNGR-A30	anti1	CTGGACTTTGTGAGTAGCAACGCAAGG
BNGR-A30	anti2	GCGTTGCCTGCCACTATTGTCACCAGC
BNGR-A31	sense1	GTCGCGGTGTCGTGCGGATGCTCATCG
BNGR-A31	sense2	CGTCGTCGTCCTAACGTTCGCCATCTGC
BNGR-A31	anti1	GTCTCGTCGATGTCAGAATCTGCTTGC
BNGR-A31	anti2	GCGAAGTATCGTTCCGTGCATATCACG
BNGR-A32	sense1	AGCTACTTCCGCATGGCGATCATGTGC
BNGR-A32	sense2	CCAGTCCAACACTAGATCCCGATCAGG
BNGR-A32	anti1	TGAAGTTGAAGAGGCAGTTGAGCGCGG
BNGR-A32	anti2	GGACATCATGAGGTCCGCCAGCGACAGG
BNGR-A33	sense1	GTGAGAATGTTCGTGCTGGTCGTGATGG
BNGR-A33	sense2	GCTCTATGCTGGCTTCCATACCACGCG
BNGR-A33	anti1	GTTATGGCCACGAGCGTGAATACGCCCG
BNGR-A33	anti2	AGTTACTCGCAGTGCATGTCACGGCTCC
BNGR-A34	sense1	CAATGATGTGGTTCGCGGCCAATTACC
BNGR-A34	sense2	TAGGAAAGCTATGGATCGGACTCCGGG
BNGR-A34	anti1	TCTCGAACGAGCATGAACCAAGGACAG
BNGR-A34	anti2	GAGACAGTTGCTTGGACTCCAAAGCC
BNGR-A34	anti3	GGCTTCACGTGCCAAAGCACATTGGG
BNGR-A34	anti4	CGCCACTCCAGTTTGACAGAAATCTGC
BNGR-A35	sense1	GTGAACCTTTCTGTTGCTGATCTCCTGG
BNGR-A35	sense2	TCACTCAGTCCCTTCGGCAACCTTGG
BNGR-A35	sense3	GCGGTGGTCTCTTATTCTCTGATGGGC
BNGR-A35	sense4	TGTGCTGGCTCCCGTACAACATCCTGC
BNGR-A35	anti1	GCACATTACTTCACCGAAGTACCACAGC
BNGR-A35	anti2	CAGCAGGGTCACTGACTTGGCAATCTGC
BNGR-B1	sense1	GCATCACGGTACACATGAACCTGTTCGG
BNGR-B1	sense2	TGCTGGTCAGTGCCTTCATCTCGGAGC
BNGR-B1	anti1	GCACGATGTTGCACAAGAAGCACAGG
BNGR-B1	anti2	TAGATCAGGATGCAGGGGAGTGGCAGC
BNGR-B2	sense1	CGGCTCTGGTACTCTTACCTCTGCTAGG
BNGR-B2	sense2	AAGCTCCTCTGAGCTCTGATCCGATCCG
BNGR-B2	anti1	GGAAGCAAGGAGTGTAGTTTGTCCACCC
BNGR-B2	anti2	GTTTGTCCACCCTATCTCTGAAGTCTCG
BNGR-B3	sense1	GGATACTTGATGTTCCTAGAGTTGCC
BNGR-B3	sense2	GGAGATATCCTGAGAGTTCTATTGACG
BNGR-B3	anti1	CCGAACATACTGCGTTAGAAACGGTACC
BNGR-B3	anti2	CCATCCAGCACGTCCAACCGTCAAAGG
BNGR-B4	sense1	ATCTTGATCCCATTTCAACGAGCTCCGG
BNGR-B4	sense2	TTCAACGAGCTCCGGAATCTATTGGCG
BNGR-B4	anti1	GGTCCATACTTTCTTGCTCTCCGGATGC
BNGR-B4	anti2	GCTCTCCGGATGCTCGAGCCAAGTTCCG
