# Supplementary material for: Neuropeptide Receptor Transcriptome Reveals Unidentified Neuroendocrine Pathways
Source: PLoS One. 2008 Aug 25;3(8):e3048. doi: 10.1371/journal.pone.0003048 (PMC2516173; doi:10.1371/journal.pone.0003048)
Supplement: Table S5 — List of the primers used for cloning of BNGRs. Each primer contains a restriction site indicated in the primer name, while all the sense primers incorporate Kozak sequence (“GCCACC”). (0.02 MB XLS) [file pone.0003048.s005.xls]

## Sheet: Table S5
Table S5. List of the primers used for cloning of BNGRs.
GPCR	name	primer sequence
BNGR-A1	EcoRI-sense	AAGGAATTCGCCACCATGGAGATAGAAG
BNGR-A1	XhoI-anti	ATTCTCGAGTCAGAGTCGCGAGTGCGAGAGG
BNGR-A2	XhoI-sense	ATGCTCGAGGCCACCATGATGGAACC
BNGR-A2	SpeI-anti	ATGACTAGTCTACATCTTTAGTTCC
BNGR-A3	EcoRI-sense	CCGGAATTCGCCACCATGACGATTGAAGCCG
BNGR-A3	XhoI-anti	TGGCTCGAGTCAAGGTACCGATGACTTTGCTG
BNGR-A4	XhoI-sense	GACCTCGAGGCCACCATGCCGTTTTATGATGAC
BNGR-A4	SpeI-anti	AGCACTAGTTCAGAAAACCTGGGAGC
BNGR-A5	XhoI-sense	TCCCTCGAGGCCACCATGGCACTTAGAAAAGAATCC
BNGR-A5	SpeI-anti	CGGACTAGTTCAATCTTTACAAGGGATATCGG
BNGR-A6-A	NotI-sense	ATGGCGGCCGCGCCACCATGATTTCAACG
BNGR-A6-A	XbaI-anti	ATGTCTAGATTAAACGAAACTCTCTGGG
BNGR-A6-B	XhoI-sense	ATGCTCGAGGCCACCATGATTTCAACGATAAAC
BNGR-A6-B	SpeI-anti	AGGACTAGTTTAAACGAAACTTTCTTTAG
BNGR-A7	XhoI-sense	CAACTCGAGGCCACCATGAACGAAACAA
BNGR-A7	SpeI-anti	GGCACTAGTTTAGAATTGACTTTGAGACGGC
BNGR-A8	EcoRI-sense	CGCGAATTCGCCACCATGTCTAACAAACCGC
BNGR-A8	XhoI-anti	TGGCTCGAGTCAAGGTATAGAAGTCTTCATGG
BNGR-A9	XhoI-sense	ATGCTCGAGGCCACCATGAATGATCCGG
BNGR-A9	SpeI-anti	ATGACTAGTCTAAACACAATCCTTCCCC
BNGR-A10	XhoI-sense	AAACTCGAGGCCACCATGCCGACCGAAA
BNGR-A10	SpeI-anti	AGGACTAGTCTATAGCGCTGATACTATAGG
BNGR-A11	XhoI-sense	ATGCTCGAGGCCACCATGTTCGGAAATG
BNGR-A11	SpeI-anti	CGGACTAGTTTATATCGGTGACTTTGTGTCT
BNGR-A12	XhoI-sense	ATGCTCGAGGCCACCATGACGACAATGGATAC
BNGR-A12	SpeI-anti	ATGACTAGTTCAACGTCTGTAATCGATATGG
BNGR-A13	XhoI-sense	ACACTCGAGGCCACCATGGCGAACGACA
BNGR-A13	NotI-anti	CTTGCGGCCGCCTAAAGCGGCCCAGTGACTTG
BNGR-A14	EcoRI-sense	AAGGAATTCGCCACCATGACTGCCGAAG
BNGR-A14	XhoI-anti	TCGCTCGAGTTATCTGTTGATGCGTTTGTCG
BNGR-A15	EcoRI-sense	ACGGAATTCGCCACCATGATGCAAGAAAC
BNGR-A15	XhoI-anti	CTGCTCGAGTCACCTGTTAAAGTGCTTCCTG
BNGR-A16	XhoI-sense	ATGCTCGAGGCCACCATGACGACTGTAGAAGATG
BNGR-A16	SpeI-anti	TTGACTAGTTTAAGTCATATGTCCGTTTTTATTG
BNGR-A17	EcoRI-sense	ATTGAATTCGCCACCATGTCGTACGGTAACGC
BNGR-A17	SpeI-anti	TGGACTAGTTCAATATAAGAAGCTGG
BNGR-A18	EcoRI-sense	TAAGAATTCGCCACCATGTGCCCTCTGCCCG
BNGR-A18	SpeI-anti	TGCACTAGTCTACTTACTTGATCCACTGC
BNGR-A19	EcoRI-sense	GAGGAATTCGCCACCATGTTGGACATGTATGAG
BNGR-A19	XhoI-anti	ACGCTCGAGTCAGTTGAAGTGTGTGCGC
BNGR-A20	EcoRI-sense	ATGGAATTCGCCACCATGCTGTCGGAAAATG
BNGR-A20	XhoI-anti	ATGCTCGAGTTACACATAGGTAGTCTGC
BNGR-A21	XhoI-sense	AACCTCGAGGCCACCATGGACAACGAAGGCAAC
BNGR-A21	SpeI-anti	ATGACTAGTTTATAACAAACTAATGTTC
BNGR-A22	EcoRI-sense	ATGGAATTCGCCACCATGAGTATGGATCAATCC
BNGR-A22	XhoI-anti	AACCTCGAGTTAAGAATGAAAGATGATTAAC
BNGR-A23	XhoI-sense	CACCTCGAGGCCACCATGGATGGAAGCGCG
BNGR-A23	SpeI-anti	TCGACTAGTTTACACTTTGTCATCGTATG
BNGR-A24	EcoRI-sense	AGCGAATTCGCCACCATGATGCTGGACGAGC
BNGR-A24	XhoI-anti	TTCCTCGAGTTACATACTTGTTCCGTTC
BNGR-A25	EcoRI-sense	TCGGAATTCGCCACCATGGATACTGGTTCGTTC
BNGR-A25	XhoI-anti	TTGCTCGAGTTACCTTCCACTCATTACATTG
BNGR-A26	EcoRI-sense	ATCGAATTCGCCACCATGGACGCGGATATC
BNGR-A26	XhoI-anti	ATGCTCGAGTCAGCCACGCGCTGACGCC
BNGR-A27	XhoI-sense	ACGCTCGAGGCCACCATGGTTGAATTCACACG
BNGR-A27	SpeI-anti	ATGACTAGTTTAAGTGTCATCATTCTCC
BNGR-A28	XhoI-sense	ATGCTCGAGGCCACCATGGATGAATCGACGC
BNGR-A28	SpeI-anti	ATGACTAGTCTAAGCGGAATACCATTTTTTTGG
BNGR-A29	EcoRI-sense	ATGGAATTCGCCACCATGAAAATGGTGAATTTG
BNGR-A29	SpeI-anti	ATGACTAGTTCAGGCGGGCCCGCGTGG
BNGR-A30	EcoRI-sense	ATGGAATTCGCCACCATGGAGGAGCCATGC
BNGR-A30	SpeI-anti	ATGACTAGTTTAAAGAAAAGTATCATCTCG
BNGR-A31	EcoRI-sense	ATGGAATTCGCCACCATGATTGACGGTACATCC
BNGR-A31	XhoI-anti	ATGCTCGAGTCACGAGTCACCGTTGGCC
BNGR-A32	EcoRI-sense	ATGGAATTCGCCACCATGCCGCCCTGGGCAC
BNGR-A32	SpeI-anti	ATGACTAGTCTAGCATGCGAATACAGTC
BNGR-A33	EcoRI-sense	ATGGAATTCGCCACCATGGACTCTGATTTGG
BNGR-A33	SpeI-anti	ATGACTAGTTCATGCTCGGCTGAACG
BNGR-A34	XhoI-sense	ATGCTCGAGGCCACCATGGATATCGAAATTGAC
BNGR-A34	SpeI-anti	AGTACTAGTTCAAAACTGTTCGTTTTTCAAAGG
BNGR-A35	XhoI-sense	ATGCTCGAGGCCACCATGGATCGAAGTG
BNGR-A35	SpeI-anti	ATGACTAGTTTACCCTTCTCTAGCC
BNGR-B1	EcoRI-sense	ATTGAATTCGCCACCATGAACGACCCGGACCG
BNGR-B1	SpeI-anti	GCCACTAGTTCACGCCTTGTCCTCGCC
BNGR-B2	EcoRI-sense	ATGGAATTCGCCACCATGACCGTAGAATCACG
BNGR-B2	XhoI-anti	ATGCTCGAGTTATTTGGACACTTCACGAGC
BNGR-B3	EcoRI-sense	ATGGAATTCGCCACCATGTTTCGCTGCTGTAG
BNGR-B3	SpeI-anti	ATGACTAGTTTACTCATTTAAAAATATAATC
BNGR-B4	EcoRI-sense	ATGGAATTCGCCACCATGTTGTCACGTTTTC
BNGR-B4	SpeI-anti	ATGACTAGTCTAGGCGGCATTTGGATTCAC
